# Supplementary material for: Fractal dimension analysis of different mandibular regions in familial Mediterranean fever patients: A cross-sectional retrospective study
Source: PLoS One. 2023 Jun 30;18(6):e0288170. doi: 10.1371/journal.pone.0288170 (PMC10313079; doi:10.1371/journal.pone.0288170)
Supplement: S1 Dataset — (XLSX) [file pone.0288170.s003.xlsx]

## Sheet: Sayfa1
Patient no	Group	Age	Gender	Colchicine use	ROI R1	ROI L1	ROI R2	ROI L2	ROI R3	ROI L3	ROI R4	ROI L4	ROI R5	ROI L5
1	FMF	15.8	M	1	0.923	1.166	1.23	1.352	1.006	1.166	1.185	1.091	0.8	1.151
2	FMF	56.8	F	0	1.262	1.325	1.306	1.121	1.154	1.42	1.256	1.662	1.262	1.142
3	FMF	45.6	F	1	1.266	1.267	1.306	1.333	1.278	1.072	1.25	1.463	1.235	1.162
4	FMF	24.5	F	0	1.304	1.26	1.314	1.015	1.221	1.332	1.301	1.27	1.059	1.292
5	FMF	44	M	1	1.399	1.314	1.305	1.106	1.007	1.208	1.153	1.232	1.131	1.032
6	FMF	29.7	F	1	1.386	0.842	1.241	1.418	1.089	1.242	1.182	1.308	1.119	1.111
7	FMF	32.8	F	1	1.135	1.292	1.405	1.303	1.271	1.369	1.355	1.325	1.133	1.052
8	FMF	29.1	F	0	1.248	1.041	1.224	1.199	0.975	1.285	1.352	1.212	1.224	1.065
9	FMF	38	F	1	1.375	1.459	1.369	1.251	1.34	1.263	1.193	1.069	1.271	1.182
10	FMF	33.2	F	0	1.286	0.978	1.359	1.169	1.262	1.268	0.995	1.184	1.137	1.171
11	FMF	17.7	F	1	1.11	1.255	1.314	1.268	1.348	1.087	1.12	1.241	1.172	1.208
12	FMF	71.2	F	1	1.23	1.18	1.235	1.209	1.226	1.296	1.287	1.233	1.091	1.027
13	FMF	53.5	F	1	1.286	1.159	1.224	1.271	1.108	1.158	1.159	1.256	0.992	1.033
14	FMF	27.4	M	1	1.087	1.197	1.231	1.283	1.326	1.315	0.986	1.226	1.046	1.014
15	FMF	30.2	M	1	1.287	1.204	1.255	1.344	1.257	1.262	1.241	1.588	1.064	1.109
16	FMF	32.6	M	1	1.191	1.329	1.356	1.176	1.217	1.131	1.21	1.097	1.021	1.11
17	FMF	29.5	M	0	1.193	1.2	1.309	1.31	1.203	1.21	1.164	1.165	1.011	1.02
18	FMF	27.5	F	1	1.263	1.27	1.137	1.098	1.358	1.23	1.193	1.115	1.083	1.02
19	FMF	19.4	F	0	1.314	1.37	1.298	1.32	1.184	1.244	1.283	1.342	1.12	1.189
20	FMF	35.3	F	1	1.312	1.143	1.293	1.078	1.137	1.288	0.945	1.229	1.148	1.025
21	FMF	39.5	F	1	1.313	1.257	1.244	1.117	1.082	1.217	1.041	1.264	1.111	1.083
22	FMF	14.3	M	1	1.141	1.12	1.11	1.132	1.218	1.14	1.466	1.13	1.076	1.08
23	FMF	10.8	M	1	1.317	1.247	1.328	1.32	1.38	1.466	1.311	1.398	1.052	1.052
24	FMF	18.8	M	0	1.245	1.238	1.348	1.35	1.204	1.21	1.368	1.34	1.102	1.09
25	FMF	44.6	F	0	0.925	1.158	1.369	1.132	1.187	1.353	1.269	1.252	1.001	1.105
26	FMF	21.7	F	1	1.033	1.14	1.394	1.323	1.447	1.04	1.209	1.251	1.077	1.025
27	FMF	38.5	F	1	1.254	1.144	1.2	1.248	1.261	1.212	1.249	1.001	1.005	1.011
28	FMF	32.4	M	0	1.23	1.123	1.176	1.367	1.436	1.161	1.348	1.311	1.252	1.169
29	FMF	15.6	M	1	1.24	1.243	1.396	1.257	1.288	0.801	1.194	1.441	1.149	1.098
30	FMF	40	F	0	1.412	1.281	1.082	1.319	1.26	1.184	1.285	1.347	1.044	1.068
31	FMF	35	F	1	1.226	1.388	1.299	1.168	1.286	1.134	1.259	1.203	1.148	1.11
32	FMF	21	F	1	1.27	1.354	1.236	1.307	1.227	1.172	1.052	1.176	1.122	1.24
33	FMF	50.3	F	1	1.095	1.2	1.161	1.439	1.417	1.341	1.333	1.294	1.093	1.144
34	FMF	47.8	F	1	1.254	1.392	1.229	1.146	1.245	1.425	1.277	1.312	1.056	1.14
35	FMF	31.3	M	0	1.305	1.295	1.297	1.303	1.098	1.24	1.279	1.342	1.145	1.062
36	FMF	21.9	F	1	1.334	1.318	1.225	1.225	1.166	1.118	1.298	1.332	1.028	1.009
37	FMF	13.8	M	1	1.391	1.182	1.3	1.188	1.152	1.342	1.44	1.413	1.343	1.207
38	FMF	28.9	F	1	1.397	1.329	1.328	1.456	1.144	1.233	1.258	1.373	1.186	1.161
39	FMF	16	M	1	1.341	1.256	1.305	1.395	1.322	1.438	1.378	1.291	1.179	1.203
40	FMF	37.4	F	1	1.112	1.3	1.209	1.333	1.121	1.225	0.901	1.293	1.11	1.064
41	FMF	46.4	M	1	1.316	1.303	1.314	1.163	1.363	1.301	1.415	1.414	1.137	1.254
42	FMF	33.7	M	0	1.081	1.11	1.32	1.31	1.301	1.29	1.101	1.1	1.206	1.089
43	FMF	28.4	F	0	1.253	1.421	1.347	1.313	1.209	1.255	0.97	1.167	1.197	1.165
44	Control	31.3	M	NA	1.18	1.367	1.255	1.211	1.426	1.372	1.24	1.246	1.08	1.102
45	Control	39.6	F	NA	1.341	0.772	1.376	1.056	1.179	1.203	1.254	1.314	1.168	1.083
46	Control	28.9	F	NA	1.232	1.176	1.199	1.198	1.032	1.145	1.295	1.293	1.15	1.072
47	Control	47.5	F	NA	1.226	1.26	1.199	1.102	1.389	1.021	1.246	1.234	1.047	1.014
48	Control	21.5	F	NA	1.204	1.031	1.291	0.941	1.079	0.975	1.096	1.222	1.185	1.064
49	Control	29.4	M	NA	1.342	1.147	1.332	1.174	1.035	1.004	1.102	1.215	1.051	1.279
50	Control	14.9	M	NA	1.17	1.2	1.051	1.304	1.117	0.887	1.031	1.099	1.163	1.148
51	Control	47	F	NA	1.231	1.48	1.007	1.396	1.084	1.328	1.212	1.195	1.62	1.12
52	Control	20	F	NA	1.215	1.262	1.131	1.299	1.17	1.023	1.233	1.087	1.191	1.157
53	Control	17.4	M	NA	1.222	1.381	1.31	1.084	1.303	1.125	1.17	1.317	1.08	1.095
54	Control	18.3	M	NA	1.303	1.311	1.153	1.048	1.118	1.273	1.338	1.078	1.127	1.16
55	Control	20.3	F	NA	1.396	1.168	1.227	1.26	1.156	1.126	1.14	1.168	1.133	1.089
56	Control	55.5	F	NA	1.383	1.053	1.309	1.192	1.326	1.352	1.201	1.12	1.152	1.312
57	Control	28.3	F	NA	1.248	1.134	1.217	1.28	1.235	1.286	1.124	1.054	1.167	1.215
58	Control	27.2	F	NA	1.223	1.093	1.261	1.217	1.289	1.068	1.251	0.746	1.201	1.226
59	Control	14.8	M	NA	1.159	1.042	0.889	1.318	1.369	1.291	1.357	1.225	1.137	1.249
60	Control	14.9	M	NA	1.281	0.98	1.305	1.022	1.159	0.973	1.252	1.09	1.209	1.173
61	Control	27.5	F	NA	1.163	1.106	1.198	1.2	1.302	1.071	1.148	1.148	1.193	1.288
62	Control	34.8	F	NA	1.28	1.226	1.239	1.346	1.092	1.278	1.106	1.344	1.052	1.254
63	Control	27.4	F	NA	1.069	1.292	1.227	1.344	1.262	0.679	1.058	0.732	1.178	1.048
64	Control	37.4	F	NA	1.393	1.184	1.401	1.151	1.264	0.965	1.313	1.115	1.221	1.095
65	Control	40	F	NA	1.184	1.243	1.169	1.136	1.401	1.226	1.245	1.336	1.188	1.232
66	Control	27.4	M	NA	1.134	1.352	1.35	1.217	1.255	1.203	1.033	0.966	1.073	1.189
67	Control	39.4	F	NA	1.203	0.724	1.223	1.216	1.35	1.377	1.201	1.137	1.142	1.221
68	Control	50.9	F	NA	1.349	1.195	1.105	1.318	1.359	0.997	1.218	1.239	1.028	1.182
69	Control	57.7	F	NA	1.258	1.314	1.418	1.255	1.307	1.302	1.12	1.293	1.081	1.263
70	Control	57.3	F	NA	1.296	1.378	1.263	1.314	1.146	1.036	1.38	1.317	1.09	1.135
71	Control	57.8	F	NA	1.193	1.321	1.365	1.283	1.192	1.12	1.324	1.337	1.01	1.071
72	Control	52.9	F	NA	1.339	1.325	1.34	1.129	1.364	1.102	1.327	1.326	1.161	1.142
73	Control	28.4	F	NA	1.255	1.149	1.144	1.284	1.185	1.152	1.264	0.924	1.1	1.101
74	Control	30.5	M	NA	1.265	0.873	1.176	1.199	1.261	1.266	1.082	1.216	1.17	1.042
75	Control	44.6	F	NA	1.3	1.215	1.259	1.124	1.233	1.147	1.092	1.304	1.093	1.185
76	Control	27.3	F	NA	1.208	0.993	1.279	1.06	1.448	1.358	1.188	1.244	1.139	1.049
77	Control	54	F	NA	1.398	1.126	1.182	1.353	1.11	1.367	1.313	1.017	1.1	1.238
78	Control	59	F	NA	1.416	1.38	1.394	1.352	1.382	0.933	1.233	1.189	1.074	1.174
79	Control	43.5	F	NA	1.027	1.21	1.162	1.32	1.382	1.182	1.215	1.183	1.046	1.202
80	Control	46	F	NA	1.243	1.182	1.299	1.318	1.362	1.222	0.994	0.996	1.056	1.059
81	Control	16.7	F	NA	1.308	1.165	1.339	1.228	1.209	1.279	0.935	1.314	1.061	1.192
82	Control	11.3	M	NA	1.232	1.058	1.231	1.004	1.305	1.035	1.204	1.092	1.137	1.223
83	Control	70.7	F	NA	1.274	1.337	1.274	0.885	1.327	1.425	1.255	0.809	1.01	1.09
84	Control	13.2	M	NA	1.372	1.017	1.347	1.177	1.236	0.81	1.279	1.214	1.097	1.058
85	Control	27.7	F	NA	1.392	1.209	1.136	1.311	1.143	1.293	1.282	1.214	1.184	1.189
86	Control	44.1	F	NA	1.28	1.389	1.413	1.319	1.214	0.9	1.304	1.265	1.05	1.188
87	Excl - Medication	66.6	F	1	NA	NA	NA	NA	NA	NA	NA	NA	NA	NA
88	Excl - Mixed dentition	7.4	M	1	NA	NA	NA	NA	NA	NA	NA	NA	NA	NA
89	Excl - Systemic disease	72.5	F	1	NA	NA	NA	NA	NA	NA	NA	NA	NA	NA
90	Excl - Mixed dentition	8.6	M	0	NA	NA	NA	NA	NA	NA	NA	NA	NA	NA
91	Excl - Systemic disease	75.5	F	1	NA	NA	NA	NA	NA	NA	NA	NA	NA	NA
92	Excl - Systemic disease	20.5	M	1	NA	NA	NA	NA	NA	NA	NA	NA	NA	NA
93	Excl - Systemic disease	90.3	F	1	NA	NA	NA	NA	NA	NA	NA	NA	NA	NA
94	Excl - Systemic disease	47.1	F	1	NA	NA	NA	NA	NA	NA	NA	NA	NA	NA
95	Excl - Systemic disease	51.5	F	1	NA	NA	NA	NA	NA	NA	NA	NA	NA	NA
96	Excl - Mixed dentition	6	M	1	NA	NA	NA	NA	NA	NA	NA	NA	NA	NA
97	Excl - Mixed dentition	8	M	1	NA	NA	NA	NA	NA	NA	NA	NA	NA	NA
98	Excl - Systemic disease	27	F	1	NA	NA	NA	NA	NA	NA	NA	NA	NA	NA
99	Excl - Systemic disease	63.2	M	0	NA	NA	NA	NA	NA	NA	NA	NA	NA	NA
100	Excl - Mixed dentition	9.1	M	1	NA	NA	NA	NA	NA	NA	NA	NA	NA	NA
101	Excl - Medication	57.1	F	0	NA	NA	NA	NA	NA	NA	NA	NA	NA	NA
102	Excl - Atrophic crest	81.8	F	0	NA	NA	NA	NA	NA	NA	NA	NA	NA	NA
103	Excl - Systemic disease	57.1	F	1	NA	NA	NA	NA	NA	NA	NA	NA	NA	NA
104	Excl - Mixed dentition	7.8	M	0	NA	NA	NA	NA	NA	NA	NA	NA	NA	NA
105	Excl - Systemic disease	34.4	F	1	NA	NA	NA	NA	NA	NA	NA	NA	NA	NA
106	Excl - Mixed dentition	10.4	M	0	NA	NA	NA	NA	NA	NA	NA	NA	NA	NA
107	Excl - Mixed dentition	8.7	M	1	NA	NA	NA	NA	NA	NA	NA	NA	NA	NA
108	Excl - Mixed dentition	7.5	F	1	NA	NA	NA	NA	NA	NA	NA	NA	NA	NA
109	Excl - Mixed dentition	8.4	F	0	NA	NA	NA	NA	NA	NA	NA	NA	NA	NA
110	Excl - Mixed dentition	7.6	M	0	NA	NA	NA	NA	NA	NA	NA	NA	NA	NA
111	Excl - Systemic disease	21.2	M	1	NA	NA	NA	NA	NA	NA	NA	NA	NA	NA
112	Excl - Medication	57.3	F	1	NA	NA	NA	NA	NA	NA	NA	NA	NA	NA
113	Excl - Systemic disease	40	F	1	NA	NA	NA	NA	NA	NA	NA	NA	NA	NA
114	Excl - Systemic disease	49.3	F	1	NA	NA	NA	NA	NA	NA	NA	NA	NA	NA
115	Excl - Systemic disease	54.4	F	1	NA	NA	NA	NA	NA	NA	NA	NA	NA	NA
116	Excl - Mixed dentition	9.6	M	0	NA	NA	NA	NA	NA	NA	NA	NA	NA	NA
117	Excl - Mixed dentition	5	M	0	NA	NA	NA	NA	NA	NA	NA	NA	NA	NA
118	Excl - Systemic disease	64.6	F	1	NA	NA	NA	NA	NA	NA	NA	NA	NA	NA
